# Supplementary material for: ﻿Mazusdanxiacola (Mazaceae), a distinct new species endemic to Danxia landform in Jiangxi Province, eastern China
Source: PhytoKeys. 2022 Jun 3;199:17–28. doi: 10.3897/phytokeys.199.85717 (PMC9848969; doi:10.3897/phytokeys.199.85717)
Supplement: XML Treatment for Mazus danxiacola [file phytokeys.199.85717-treatment1.xml]

<!DOCTYPE tp:taxon-treatment
  PUBLIC "-//TaxonX//DTD Taxonomic Treatment Publishing DTD v0 20100105//EN" "tax-treatment-NSO.dtd">
<tp:taxon-treatment xmlns:tp="http://www.plazi.org/taxpub"><tp:treatment-meta><kwd-group><label>Taxon classification</label><kwd>
                <named-content content-type="kingdom">Plantae</named-content>
              </kwd><kwd>
                <named-content content-type="order">Lamiales</named-content>
              </kwd><kwd>
                <named-content content-type="family">Mazaceae</named-content>
              </kwd></kwd-group><mixed-citation publication-type="journal"><person-group><name><surname>Li</surname><given-names>Bo</given-names></name><name><surname>Le</surname><given-names>Xin-Gui</given-names></name><name><surname>Min</surname><given-names>Dao-Zhang</given-names></name><name><surname>Xu</surname><given-names>Lin</given-names></name><name><surname>Chen</surname><given-names>Bin</given-names></name></person-group><article-title>﻿<italic><tp:taxon-name><tp:taxon-name-part taxon-name-part-type="genus" reg="Mazus">Mazus</tp:taxon-name-part><tp:taxon-name-part taxon-name-part-type="species" reg="danxiacola">danxiacola</tp:taxon-name-part></tp:taxon-name></italic> (<tp:taxon-name><tp:taxon-name-part taxon-name-part-type="family">Mazaceae</tp:taxon-name-part></tp:taxon-name>), a distinct new species endemic to Danxia landform in Jiangxi Province, eastern China</article-title><source>PhytoKeys</source><day>03</day><month>06</month><year>2022</year><volume>199</volume><fpage>17</fpage><lpage>28</lpage><pub-id pub-id-type="doi">10.3897/phytokeys.199.85717</pub-id></mixed-citation></tp:treatment-meta><tp:nomenclature><label>﻿</label><tp:taxon-name>
              <object-id xmlns:xlink="http://www.w3.org/1999/xlink" content-type="arpha" xlink:type="simple">5DED7DFE-4570-53C3-A1AC-23B14642B08E</object-id>
              <tp:taxon-name-part taxon-name-part-type="genus" reg="Mazus">Mazus</tp:taxon-name-part>
              <tp:taxon-name-part taxon-name-part-type="species" reg="danxiacola">danxiacola</tp:taxon-name-part>
              <object-id xmlns:xlink="http://www.w3.org/1999/xlink" content-type="ipni" xlink:type="simple">urn:lsid:ipni.org:names:77299061-1</object-id>
            </tp:taxon-name><tp:taxon-authority>Bo Li &amp; B. Chen</tp:taxon-authority><tp:taxon-status xmlns:xlink="http://www.w3.org/1999/xlink" xlink:type="simple">sp. nov.</tp:taxon-status><xref ref-type="fig" rid="F1">Fig. 1</xref></tp:nomenclature><tp:treatment-sec sec-type="diagnosis" id="SECID0EKQBG"><title>Diagnosis.</title><p>This species is distinct from all currently known congeneric species and could be easily distinguishable by its annual habit, single, erect and unbranched stems, long petiolate leaves with truncate to broadly cuneate base and grayish green to silver gray lower surface, terminal racemes up to 35 cm long, white corolla with the palate densely covering conspicuous clavate gland-like hairs and having no stolons and basal leaves.</p></tp:treatment-sec><tp:treatment-sec sec-type="material" id="SECID0EPQBG"><title>Type.</title><p>China. Jiangxi Province: Guixi City, Liukou town, under the cliffs of Danxia mountains, alt. 75m a.s.l., 12 June 2021, <italic>Bin Chen CB05735</italic> (holotype <named-content xmlns:xlink="http://www.w3.org/1999/xlink" content-type="dwc:institutional_code" xlink:title="Shanghai Chenshan Botanical Garden" xlink:href="http://grbio.org/institution/chenshan-botanical-garden" xlink:type="simple">CSH</named-content>!, barcode CSH0186434; isotypes <named-content xmlns:xlink="http://www.w3.org/1999/xlink" content-type="dwc:institutional_code" xlink:title="Shanghai Chenshan Botanical Garden" xlink:href="http://grbio.org/institution/chenshan-botanical-garden" xlink:type="simple">CSH</named-content>!, barcode CSH0186431, CSH0186433, CSH0118470); in the same location of holotype, 24 August 2021, <italic>Xingui Le &amp; Lin Xu CSH42465</italic> (paratype <named-content xmlns:xlink="http://www.w3.org/1999/xlink" content-type="dwc:institutional_code" xlink:title="Shanghai Chenshan Botanical Garden" xlink:href="http://grbio.org/institution/chenshan-botanical-garden" xlink:type="simple">CSH</named-content>!, barcode CSH0188116).</p></tp:treatment-sec><tp:treatment-sec sec-type="description" id="SECID0EIRBG"><title>Description.</title><p>Annual herbs, 15–65 cm tall, without stolons. Primary roots thick and strong; adventitious roots numerous, shotting from the stem base, white and slightly freshy. Stems single, erect, unbranched, terete; old stems purplish brown, sparsely puberulent; young stems grayish green, densely villous and sparsely glandular hairy. Leaves all cauline, numerous, alternate, long petiolate, larger at middle of stem; petioles densely puberulent to subglabrous, 1.5–4.5 cm long; leaf blade broadly ovate to suborbicular, membranous, 2.5–5.3 × 2.3–4.8 cm, adaxially green, subglabrous to sparsely puberulent, abaxially grayish green to silver gray, subglabrous, densely villous on veins, apex obtuse to rounded, base truncate to broadly cuneate, margin crenate, teeth apices callous, sometimes with 1 or 2 pairs of lobes near base; veins conspicuous on both surface, elevated abaxially, fluted adaxially. Racemes terminal or occasionally axillary on the top 1–3 nodes, shortened when young but elongated up to 35 cm long when fruiting, lax, multiflowered; pedicels slender, 0.8–2.5 cm long, densely villous and glandular hairy. Calyces broadly campanulate, 3.0–4.0 mm long, 5-veined, densely villous and glandular hairy outside, subglabrous inside; lobes 5, ovate-triangular, longer than the tube, apex acute, midrib conspicuous, lateral veins inconspicuous. Corolla white, dotted yellow on palate, 0.9–1.2 cm long, sparsely minutely puberulent to glabrous outside, tube cylindric, 0.4–0.6 cm long, exserted from calyx; limb 2-lipped, upper lip bilobed, upwarp, lobes lanceolate; lower lip trilobed, middle lobe narrowly ovate, ca. 1.5 mm long, smaller than lateral lobes, lateral lobes spreading away from middle lobes, broadly ovate to rectangular; palate comprising 2 longitudinal elevations extending from point of filament fusion to base of lower lobes, densely covered by gland-like hairs, hairs clavate and conspicuous, ca. 0.7 mm long, white to transparent. Stamens 4, didynamous, glabrous, inserted at the same level in distal part of tube, included; anterior pair longer, curved, appressed to corolla tube, posterior pair spreading; anthers bithecal, positioned adjacent to corolla tube on upper lip; filaments filiform, glabrous. Styles 0.4–0.5 cm long, included, exserted beyond anthers, stigma 2-lamellate. Capsule globose, ca. 2.5 mm in diam, apex rounded, included by persistent calyx.</p></tp:treatment-sec><tp:treatment-sec sec-type="phenology" id="SECID0ENRBG"><title>Phenology.</title><p>Flowering was observed from early June to late August and fruiting from June to late September.</p></tp:treatment-sec><tp:treatment-sec sec-type="distribution" id="SECID0ESRBG"><title>Distribution and habitat.</title><p>The species is currently known only from the type locality of Danxia mountains in Liukou Town of Guixi City, eastern Jiangxi Province, China (Fig. <xref ref-type="fig" rid="F4">4</xref>), and grows under shaded cliffs and near the edges of subtropical evergreen broad-leaved forests, at an elevation about 75 m a.s.l. (Figs <xref ref-type="fig" rid="F1">1A</xref>, <xref ref-type="fig" rid="F5">5</xref>).</p><fig id="F4" position="float" orientation="portrait"><object-id xmlns:xlink="http://www.w3.org/1999/xlink" content-type="doi" xlink:type="simple">10.3897/phytokeys.199.85717.figure4</object-id><object-id xmlns:xlink="http://www.w3.org/1999/xlink" content-type="arpha" xlink:type="simple">408AA2AC-2FCD-5BC0-ADA3-D84767D9CD5D</object-id><label>Figure 4.</label><caption><p>Distribution map of <italic><tp:taxon-name><tp:taxon-name-part taxon-name-part-type="genus" reg="Mazus">Mazus</tp:taxon-name-part><tp:taxon-name-part taxon-name-part-type="species" reg="danxiacola">danxiacola</tp:taxon-name-part></tp:taxon-name></italic> sp. nov.</p></caption><graphic xmlns:xlink="http://www.w3.org/1999/xlink" xlink:href="phytokeys-199-017_article-85717__-g004.jpg" position="float" orientation="portrait" xlink:type="simple" id="oo_691697.jpg"><uri content-type="original_file" xlink:type="simple">https://binary.pensoft.net/fig/691697</uri></graphic></fig><fig id="F5" position="float" orientation="portrait"><object-id xmlns:xlink="http://www.w3.org/1999/xlink" content-type="doi" xlink:type="simple">10.3897/phytokeys.199.85717.figure5</object-id><object-id xmlns:xlink="http://www.w3.org/1999/xlink" content-type="arpha" xlink:type="simple">1D4E9E7B-083B-5076-9683-04EF1BC61BB7</object-id><label>Figure 5.</label><caption><p>Danxia landform of the type locality of <italic><tp:taxon-name><tp:taxon-name-part taxon-name-part-type="genus" reg="Mazus">Mazus</tp:taxon-name-part><tp:taxon-name-part taxon-name-part-type="species" reg="danxiacola">danxiacola</tp:taxon-name-part></tp:taxon-name></italic> sp. nov. (left) and the habitat of the new species under a cliff (right). Arrows show where the population could be found.</p></caption><graphic xmlns:xlink="http://www.w3.org/1999/xlink" xlink:href="phytokeys-199-017_article-85717__-g005.jpg" position="float" orientation="portrait" xlink:type="simple" id="oo_691698.jpg"><uri content-type="original_file" xlink:type="simple">https://binary.pensoft.net/fig/691698</uri></graphic></fig></tp:treatment-sec><tp:treatment-sec sec-type="etymology" id="SECID0EUTBG"><title>Etymology.</title><p>The specific epithet “<italic><tp:taxon-name><tp:taxon-name-part taxon-name-part-type="genus" reg="Mazus"/><tp:taxon-name-part taxon-name-part-type="species" reg="danxiacola">danxiacola</tp:taxon-name-part></tp:taxon-name></italic>” refers to the species inhabiting in Danxia landform.</p></tp:treatment-sec><tp:treatment-sec sec-type="Vernacular name" id="SECID0EEUBG"><title>Vernacular name.</title><p>Simplified Chinese: 丹霞通泉草; Chinese pinyin: Dān Xiá Tōng Quán Căo.</p></tp:treatment-sec><tp:treatment-sec sec-type="Provisional conservation status" id="SECID0EJUBG"><title>Provisional conservation status.</title><p>Based on our special botanical surveys for Danxia landforms in Jiangxi Province in 2021, <italic><tp:taxon-name><tp:taxon-name-part taxon-name-part-type="genus" reg="Mazus">M.</tp:taxon-name-part><tp:taxon-name-part taxon-name-part-type="species" reg="danxiacola">danxiacola</tp:taxon-name-part></tp:taxon-name></italic> has been discovered only from one single locality so far in Liukou Town of Guixi City in Jiangxi Province, China, and 2 populations were found in the locality, which totally occupied ca. 200 m<sup>2</sup>. In these populations, a total of ca. 80 fruiting individuals were counted in August 2021 and there were a lot of seedlings in each of the population when we firstly encountered the species in June 2021 (Fig. <xref ref-type="fig" rid="F1">1B, C</xref>), indicating that the species has a well-developed reproductive strategy in the habitat of Danxia landform. However, the locality is close to downtown of Guixi City, has not been projected to a nature reserve yet and all populations are obviously facing man-made interferences, such as deforestation, touring and grazing, we thus propose to categorize the species as critically endangered (<abbrev xmlns:xlink="http://www.w3.org/1999/xlink" xlink:title="Critically Endangered" id="ABBRID0EAVBG" xlink:type="simple">CR</abbrev>) under criteria B and D following IUCN Red List Categories (<xref ref-type="bibr" rid="B8">IUCN 2022</xref>).</p></tp:treatment-sec><tp:treatment-sec sec-type="Taxonomic note" id="SECID0EIVBG"><title>Taxonomic note.</title><p>Morphologically, <italic><tp:taxon-name><tp:taxon-name-part taxon-name-part-type="genus" reg="Mazus">M.</tp:taxon-name-part><tp:taxon-name-part taxon-name-part-type="species" reg="danxiacola">danxiacola</tp:taxon-name-part></tp:taxon-name></italic> bears a series of rare traits which are not common in <italic><tp:taxon-name><tp:taxon-name-part taxon-name-part-type="genus" reg="Mazus">Mazus</tp:taxon-name-part></tp:taxon-name></italic>, such as annual habit, single erect unbranched stems, without basal leaves, stem leaves many and alternate, extremely long petioles up to 4.5 cm, abaxial leaf surface grayish green to silver gray, and palate of corolla densely covered by conspicuously clavate gland-like hairs. The combination of these traits makes <italic><tp:taxon-name><tp:taxon-name-part taxon-name-part-type="genus" reg="Mazus">M.</tp:taxon-name-part><tp:taxon-name-part taxon-name-part-type="species" reg="danxiacola">danxiacola</tp:taxon-name-part></tp:taxon-name></italic> distinct from all other congeneric taxa. Our molecular phylogenetic analyses based on cpDNA dataset indicated that <italic><tp:taxon-name><tp:taxon-name-part taxon-name-part-type="genus" reg="Mazus">M.</tp:taxon-name-part><tp:taxon-name-part taxon-name-part-type="species" reg="fauriei">fauriei</tp:taxon-name-part></tp:taxon-name></italic> may be closely related to <italic><tp:taxon-name><tp:taxon-name-part taxon-name-part-type="genus" reg="Mazus">M.</tp:taxon-name-part><tp:taxon-name-part taxon-name-part-type="species" reg="danxiacola">danxiacola</tp:taxon-name-part></tp:taxon-name></italic> (Fig. <xref ref-type="fig" rid="F2">2</xref>), but <italic><tp:taxon-name><tp:taxon-name-part taxon-name-part-type="genus" reg="Mazus">M.</tp:taxon-name-part><tp:taxon-name-part taxon-name-part-type="species" reg="fauriei">fauriei</tp:taxon-name-part></tp:taxon-name></italic> is a perennial herb with all leaves basal and rosulate and petioles broadly winged (<xref ref-type="bibr" rid="B6">Hong et al. 1998</xref>), which is apparently different from <italic><tp:taxon-name><tp:taxon-name-part taxon-name-part-type="genus" reg="Mazus">M.</tp:taxon-name-part><tp:taxon-name-part taxon-name-part-type="species" reg="danxiacola">danxiacola</tp:taxon-name-part></tp:taxon-name></italic> that has only cauline leaves and long unwinged petioles. In the nrITS trees, <italic><tp:taxon-name><tp:taxon-name-part taxon-name-part-type="genus" reg="Mazus">M.</tp:taxon-name-part><tp:taxon-name-part taxon-name-part-type="species" reg="pumilis">pumilis</tp:taxon-name-part></tp:taxon-name></italic> and <italic><tp:taxon-name><tp:taxon-name-part taxon-name-part-type="genus" reg="Mazus">M.</tp:taxon-name-part><tp:taxon-name-part taxon-name-part-type="species" reg="gracilis">gracilis</tp:taxon-name-part></tp:taxon-name></italic> were shown as possible alliances of <italic><tp:taxon-name><tp:taxon-name-part taxon-name-part-type="genus" reg="Mazus">M.</tp:taxon-name-part><tp:taxon-name-part taxon-name-part-type="species" reg="danxiacola">danxiacola</tp:taxon-name-part></tp:taxon-name></italic>, however, cauline leaves of the former two species are always opposite, and their basal and cauline leaves are all decurrent to form short petioles (<xref ref-type="bibr" rid="B6">Hong et al. 1998</xref>), clearly differing from those alternate and long petiolate leaves of <italic><tp:taxon-name><tp:taxon-name-part taxon-name-part-type="genus" reg="Mazus">M.</tp:taxon-name-part><tp:taxon-name-part taxon-name-part-type="species" reg="danxiacola">danxiacola</tp:taxon-name-part></tp:taxon-name></italic>. It is worth mentioning that there are obvious conflicts between the cpDNA and nrITS phylogenies which have been discovered and discussed in a previous study (<xref ref-type="bibr" rid="B19">Xiang et al. 2021</xref>). In fact, the available molecular data of <italic><tp:taxon-name><tp:taxon-name-part taxon-name-part-type="genus" reg="Mazus">Mazus</tp:taxon-name-part></tp:taxon-name></italic> were not sufficient enough to represent all known species of the genus, thus it is hard to definitely confirm the closest relatives of <italic><tp:taxon-name><tp:taxon-name-part taxon-name-part-type="genus" reg="Mazus">M.</tp:taxon-name-part><tp:taxon-name-part taxon-name-part-type="species" reg="danxiacola">danxiacola</tp:taxon-name-part></tp:taxon-name></italic> at the moment through molecular phylogenetics. Future molecular studies including more species at population level and using more DNA markers may shed light on the determination of specific relationships within <italic><tp:taxon-name><tp:taxon-name-part taxon-name-part-type="genus" reg="Mazus">Mazus</tp:taxon-name-part></tp:taxon-name></italic>.</p><p>So far, <italic><tp:taxon-name><tp:taxon-name-part taxon-name-part-type="genus" reg="Mazus">M.</tp:taxon-name-part><tp:taxon-name-part taxon-name-part-type="species" reg="danxiacola">danxiacola</tp:taxon-name-part></tp:taxon-name></italic> is the first species of <italic><tp:taxon-name><tp:taxon-name-part taxon-name-part-type="genus" reg="Mazus">Mazus</tp:taxon-name-part></tp:taxon-name></italic> that was found to be endemic to Danxia landform. Danxia landform is a unique type of petrographic geomorphology found in southeast, southwest, and northwest China with a high level of floral endemism (<xref ref-type="bibr" rid="B10">Liu et al. 1999</xref>; <xref ref-type="bibr" rid="B9">Liu and Liu 2003</xref>; <xref ref-type="bibr" rid="B11">Luo et al. 2010</xref>). In southeast China, Danxia landforms are well developed in Guangdong, Fujian, Jiangxi, and Hunan provinces, and the special environment, including deep valleys, grooves, moist caves, cliffy rocks, dry cliff-tops and shaded rock bottoms (Fig. <xref ref-type="fig" rid="F5">5</xref>), has significant effects on the growth of special plants (<xref ref-type="bibr" rid="B1">Chen et al. 2008</xref>). Just in the last ten years, a lot of new taxa have been continuously discovered from Danxia mountains of these provinces, i.e., <italic><tp:taxon-name><tp:taxon-name-part taxon-name-part-type="genus" reg="Danxiaorchis">Danxiaorchis</tp:taxon-name-part></tp:taxon-name></italic> J.W. Zhai, F.W. Xing &amp; Z.J. Liu (<xref ref-type="bibr" rid="B23">Zhai et al. 2013</xref>), <italic><tp:taxon-name><tp:taxon-name-part taxon-name-part-type="genus" reg="Spiradiclis">Spiradiclis</tp:taxon-name-part><tp:taxon-name-part taxon-name-part-type="species" reg="danxiashanensis">danxiashanensis</tp:taxon-name-part></tp:taxon-name></italic> R.J. Wang (<xref ref-type="bibr" rid="B18">Wang et al. 2015</xref>), <italic><tp:taxon-name><tp:taxon-name-part taxon-name-part-type="genus" reg="Viola">Viola</tp:taxon-name-part><tp:taxon-name-part taxon-name-part-type="species" reg="hybanthoides">hybanthoides</tp:taxon-name-part></tp:taxon-name></italic> W.B. Liao &amp; Q. Fan (<xref ref-type="bibr" rid="B4">Fan et al. 2015</xref>), <italic><tp:taxon-name><tp:taxon-name-part taxon-name-part-type="genus" reg="Begonia">Begonia</tp:taxon-name-part><tp:taxon-name-part taxon-name-part-type="species" reg="danxiaensis">danxiaensis</tp:taxon-name-part></tp:taxon-name></italic> D.K. Tian &amp; X.L. Yu (<xref ref-type="bibr" rid="B16">Tian et al. 2019</xref>), <italic><tp:taxon-name><tp:taxon-name-part taxon-name-part-type="genus" reg="Phyllostachys">Phyllostachys</tp:taxon-name-part><tp:taxon-name-part taxon-name-part-type="species" reg="danxiashanensis">danxiashanensis</tp:taxon-name-part></tp:taxon-name></italic> N.H. Xia &amp; X.R. Zheng (<xref ref-type="bibr" rid="B25">Zheng et al. 2019</xref>), <italic><tp:taxon-name><tp:taxon-name-part taxon-name-part-type="genus" reg="Semiaquilegia">Semiaquilegia</tp:taxon-name-part><tp:taxon-name-part taxon-name-part-type="species" reg="danxiashanensis">danxiashanensis</tp:taxon-name-part></tp:taxon-name></italic> L. Wu, J.J. Zhou, Qiang Zhang &amp; W.S. Deng (<xref ref-type="bibr" rid="B26">Zhou et al. 2019</xref>), <italic><tp:taxon-name><tp:taxon-name-part taxon-name-part-type="genus" reg="Lespedeza">Lespedeza</tp:taxon-name-part><tp:taxon-name-part taxon-name-part-type="species" reg="danxiaensis">danxiaensis</tp:taxon-name-part></tp:taxon-name></italic> Q. Fan, W.Y. Zhao &amp; K.W. Jiang (<xref ref-type="bibr" rid="B24">Zhao et al. 2021</xref>), <italic><tp:taxon-name><tp:taxon-name-part taxon-name-part-type="genus" reg="Asplenium">Asplenium</tp:taxon-name-part><tp:taxon-name-part taxon-name-part-type="species" reg="danxiaense">danxiaense</tp:taxon-name-part></tp:taxon-name></italic> K.W. <xref ref-type="bibr" rid="B20">Xu et al. (2022)</xref>, etc., indicating that it is valuable to strengthen the flora investigations in Danxia landforms and uncover the biodiversity.</p></tp:treatment-sec><tp:treatment-sec><!--Section generated to contain objects referenced in tp:taxon-treatment.--><fig id="F1" position="float" orientation="portrait"><object-id xmlns:xlink="http://www.w3.org/1999/xlink" content-type="doi" xlink:type="simple">10.3897/phytokeys.199.85717.figure1</object-id><object-id xmlns:xlink="http://www.w3.org/1999/xlink" content-type="arpha" xlink:type="simple">FE9700D0-3E54-5AFA-A766-B5E3C83C9248</object-id><label>Figure 1.</label><caption><p>Morphology of <italic><tp:taxon-name><tp:taxon-name-part taxon-name-part-type="genus" reg="Mazus">Mazus</tp:taxon-name-part><tp:taxon-name-part taxon-name-part-type="species" reg="danxiacola">danxiacola</tp:taxon-name-part></tp:taxon-name></italic> sp. nov. <bold>A</bold> habitat <bold>B</bold> seedlings <bold>C</bold> habit <bold>D</bold> a flowering individual <bold>E</bold> fruiting specimens <bold>F</bold> roots <bold>G</bold> fruit <bold>H</bold> leaves <bold>I</bold> a mature inflorescence with flowers and fruits <bold>J</bold> young inflorescence, showing dense pubescence and glandular hairs <bold>K</bold> flower (lateral view) <bold>L</bold> palate, showing the conspicuously long and clavate gland-like hairs. Scale bars: 2 cm (<bold>B, H</bold>); 5 cm (<bold>C</bold>); 1 cm (<bold>F, I</bold>); 2 mm (<bold>G, J, K, L</bold>).</p></caption><graphic xmlns:xlink="http://www.w3.org/1999/xlink" xlink:href="phytokeys-199-017_article-85717__-g001.jpg" position="float" orientation="portrait" xlink:type="simple" id="oo_691694.jpg"><uri content-type="original_file" xlink:type="simple">https://binary.pensoft.net/fig/691694</uri></graphic></fig><fig id="F2" position="float" orientation="portrait"><object-id xmlns:xlink="http://www.w3.org/1999/xlink" content-type="doi" xlink:type="simple">10.3897/phytokeys.199.85717.figure2</object-id><object-id xmlns:xlink="http://www.w3.org/1999/xlink" content-type="arpha" xlink:type="simple">13354238-8CD1-5073-AAF6-36BF2978A6A0</object-id><label>Figure 2.</label><caption><p>Maximum Likelihood phylogram of <italic><tp:taxon-name><tp:taxon-name-part taxon-name-part-type="genus" reg="Mazus">Mazus</tp:taxon-name-part></tp:taxon-name></italic> as inferred from analysis of combined dataset of <italic>matK</italic>, <italic>rbcL</italic>, <italic>rps16</italic> and <italic>trnL</italic>-<italic>trnF</italic>. Support values ≥ 50% BS or 0.90 PP are displayed above and below the branches, respectively.</p></caption><graphic xmlns:xlink="http://www.w3.org/1999/xlink" xlink:href="phytokeys-199-017_article-85717__-g002.jpg" position="float" orientation="portrait" xlink:type="simple" id="oo_691695.jpg"><uri content-type="original_file" xlink:type="simple">https://binary.pensoft.net/fig/691695</uri></graphic></fig></tp:treatment-sec><ref-list><ref id="B8"><mixed-citation xmlns:xlink="http://www.w3.org/1999/xlink" xlink:type="simple">IUCN (<year>2022</year>) Guidelines for Using the IUCN Red List Categories and Criteria. Version 15. Prepared by the Standards and petitions Committee.</mixed-citation></ref><ref id="B6"><mixed-citation xmlns:xlink="http://www.w3.org/1999/xlink" xlink:type="simple"><person-group><name name-style="western"><surname>Hong</surname><given-names>DY</given-names></name><name name-style="western"><surname>Yang</surname><given-names>HB</given-names></name><name name-style="western"><surname>Jin</surname><given-names>CL</given-names></name><name name-style="western"><surname>Holmgren</surname><given-names>NH</given-names></name></person-group> (<year>1998</year>) <article-title><tp:taxon-name><tp:taxon-name-part taxon-name-part-type="family">Scrophulariaceae</tp:taxon-name-part></tp:taxon-name>.</article-title> In: <person-group><name name-style="western"><surname>Wu</surname><given-names>ZY</given-names></name><name name-style="western"><surname>Raven</surname><given-names>PH</given-names></name></person-group> (<role>Eds</role>) <issue-title>Flora of China, Vol.</issue-title><source>18. Science Press, Beijing</source>, <fpage>1</fpage>–<lpage>212</lpage>.</mixed-citation></ref><ref id="B19"><mixed-citation xmlns:xlink="http://www.w3.org/1999/xlink" xlink:type="simple"><person-group><name name-style="western"><surname>Xiang</surname><given-names>CL</given-names></name><name name-style="western"><surname>Pan</surname><given-names>HL</given-names></name><name name-style="western"><surname>Min</surname><given-names>DZ</given-names></name><name name-style="western"><surname>Zhang</surname><given-names>DG</given-names></name><name name-style="western"><surname>Zhao</surname><given-names>F</given-names></name><name name-style="western"><surname>Liu</surname><given-names>B</given-names></name><name name-style="western"><surname>Li</surname><given-names>B</given-names></name></person-group> (<year>2021</year>) <article-title>Rediscovery of <italic><tp:taxon-name><tp:taxon-name-part taxon-name-part-type="genus">Mazus</tp:taxon-name-part><tp:taxon-name-part taxon-name-part-type="species">lanceifolius</tp:taxon-name-part></tp:taxon-name></italic> reveals a new genus and a new species in <tp:taxon-name><tp:taxon-name-part taxon-name-part-type="family">Mazaceae</tp:taxon-name-part></tp:taxon-name>.</article-title><source>PhytoKeys</source><volume>171</volume>: <fpage>1</fpage>–<lpage>24</lpage>. <ext-link xlink:href="10.3897/phytokeys.171.61926" ext-link-type="doi" xlink:type="simple">https://doi.org/10.3897/phytokeys.171.61926</ext-link></mixed-citation></ref><ref id="B10"><mixed-citation xmlns:xlink="http://www.w3.org/1999/xlink" xlink:type="simple"><person-group><name name-style="western"><surname>Liu</surname><given-names>WQ</given-names></name><name name-style="western"><surname>Li</surname><given-names>ZH</given-names></name><name name-style="western"><surname>Liu</surname><given-names>LF</given-names></name></person-group> (<year>1999</year>) <article-title>A preliminary study on the flora of the tourist landform of Danxiashan, Guangdong, China.</article-title><source>Guangxi Zhi Wu</source><volume>19</volume>: <fpage>15</fpage>–<lpage>21</lpage>.</mixed-citation></ref><ref id="B9"><mixed-citation xmlns:xlink="http://www.w3.org/1999/xlink" xlink:type="simple"><person-group><name name-style="western"><surname>Liu</surname><given-names>SR</given-names></name><name name-style="western"><surname>Liu</surname><given-names>RH</given-names></name></person-group> (<year>2003</year>) <article-title>On the conception of Danxia Landforms.</article-title><source>Journal of Mountain Science</source><volume>21</volume>: <fpage>669</fpage>–<lpage>674</lpage>.</mixed-citation></ref><ref id="B11"><mixed-citation xmlns:xlink="http://www.w3.org/1999/xlink" xlink:type="simple"><person-group><name name-style="western"><surname>Luo</surname><given-names>WW</given-names></name><name name-style="western"><surname>Yuan</surname><given-names>SB</given-names></name><name name-style="western"><surname>Liu</surname><given-names>SC</given-names></name><name name-style="western"><surname>Zhong</surname><given-names>ZL</given-names></name><name name-style="western"><surname>Kuang</surname><given-names>JJ</given-names></name><name name-style="western"><surname>Luo</surname><given-names>ZC</given-names></name></person-group> (<year>2010</year>) <article-title>Analysis and comparison of flora characteristics of vascular plants in “Danxia” geomorphological area of Langshan Mountain in Hunan.</article-title><source>Zhiwu Ziyuan Yu Huanjing</source><volume>19</volume>: <fpage>84</fpage>–<lpage>91</lpage>.</mixed-citation></ref><ref id="B1"><mixed-citation xmlns:xlink="http://www.w3.org/1999/xlink" xlink:type="simple"><person-group><name name-style="western"><surname>Chen</surname><given-names>BM</given-names></name><name name-style="western"><surname>Li</surname><given-names>J</given-names></name><name name-style="western"><surname>Peng</surname><given-names>SL</given-names></name><name name-style="western"><surname>Fu</surname><given-names>YF</given-names></name><name name-style="western"><surname>Pang</surname><given-names>JX</given-names></name><name name-style="western"><surname>Hou</surname><given-names>RF</given-names></name><name name-style="western"><surname>Peng</surname><given-names>H</given-names></name></person-group> (<year>2008</year>) <article-title>Preliminary study on diversity of vegetation community and ecosystem of Danxia landform in South China.</article-title><source>Ecology &amp; Environment</source><volume>17</volume>: <fpage>1058</fpage>–<lpage>1062</lpage>.</mixed-citation></ref><ref id="B23"><mixed-citation xmlns:xlink="http://www.w3.org/1999/xlink" xlink:type="simple"><person-group><name name-style="western"><surname>Zhai</surname><given-names>JW</given-names></name><name name-style="western"><surname>Zhang</surname><given-names>GQ</given-names></name><name name-style="western"><surname>Chen</surname><given-names>LJ</given-names></name><name name-style="western"><surname>Xiao</surname><given-names>XJ</given-names></name><name name-style="western"><surname>Liu</surname><given-names>KW</given-names></name><name name-style="western"><surname>Tsai</surname><given-names>WC</given-names></name><name name-style="western"><surname>Hsiao</surname><given-names>YY</given-names></name><name name-style="western"><surname>Tian</surname><given-names>HZ</given-names></name><name name-style="western"><surname>Zhu</surname><given-names>JQ</given-names></name><name name-style="western"><surname>Wang</surname><given-names>MN</given-names></name><name name-style="western"><surname>Wang</surname><given-names>FG</given-names></name><name name-style="western"><surname>Xing</surname><given-names>FW</given-names></name><name name-style="western"><surname>Liu</surname><given-names>ZJ</given-names></name></person-group> (<year>2013</year>) A new orchid genus, <italic><tp:taxon-name><tp:taxon-name-part taxon-name-part-type="genus">Danxiaorchis</tp:taxon-name-part></tp:taxon-name></italic>, and phylogenetic analysis of the tribe Calypsoeae. PLoS ONE 8(4): e60371. <ext-link xlink:href="10.1371/journal.pone.0060371" ext-link-type="doi" xlink:type="simple">https://doi.org/10.1371/journal.pone.0060371</ext-link></mixed-citation></ref><ref id="B18"><mixed-citation xmlns:xlink="http://www.w3.org/1999/xlink" xlink:type="simple"><person-group><name name-style="western"><surname>Wang</surname><given-names>RJ</given-names></name><name name-style="western"><surname>Wen</surname><given-names>HZ</given-names></name><name name-style="western"><surname>Deng</surname><given-names>SJ</given-names></name><name name-style="western"><surname>Zhou</surname><given-names>LX</given-names></name></person-group> (<year>2015</year>) <article-title><italic><tp:taxon-name><tp:taxon-name-part taxon-name-part-type="genus">Spiradiclis</tp:taxon-name-part><tp:taxon-name-part taxon-name-part-type="species">danxiashanensis</tp:taxon-name-part></tp:taxon-name></italic> (<tp:taxon-name><tp:taxon-name-part taxon-name-part-type="family">Rubiaceae</tp:taxon-name-part></tp:taxon-name>), a new species from south China.</article-title><source>Phytotaxa</source><volume>206</volume>(<issue>1</issue>): <fpage>30</fpage>–<lpage>36</lpage>. <ext-link xlink:href="10.11646/phytotaxa.206.1.5" ext-link-type="doi" xlink:type="simple">https://doi.org/10.11646/phytotaxa.206.1.5</ext-link></mixed-citation></ref><ref id="B4"><mixed-citation xmlns:xlink="http://www.w3.org/1999/xlink" xlink:type="simple"><person-group><name name-style="western"><surname>Fan</surname><given-names>Q</given-names></name><name name-style="western"><surname>Chen</surname><given-names>SF</given-names></name><name name-style="western"><surname>Wang</surname><given-names>LY</given-names></name><name name-style="western"><surname>Chen</surname><given-names>ZX</given-names></name><name name-style="western"><surname>Liao</surname><given-names>WB</given-names></name></person-group> (<year>2015</year>) <article-title>A new species and new section of <italic><tp:taxon-name><tp:taxon-name-part taxon-name-part-type="genus">Viola</tp:taxon-name-part></tp:taxon-name></italic> (<tp:taxon-name><tp:taxon-name-part taxon-name-part-type="family">Violaceae</tp:taxon-name-part></tp:taxon-name>) from Guangdong, China.</article-title><source>Phytotaxa</source><volume>197</volume>(<issue>1</issue>): <fpage>15</fpage>–<lpage>26</lpage>. <ext-link xlink:href="10.11646/phytotaxa.197.1.2" ext-link-type="doi" xlink:type="simple">https://doi.org/10.11646/phytotaxa.197.1.2</ext-link></mixed-citation></ref><ref id="B16"><mixed-citation xmlns:xlink="http://www.w3.org/1999/xlink" xlink:type="simple"><person-group><name name-style="western"><surname>Tian</surname><given-names>DK</given-names></name><name name-style="western"><surname>Li</surname><given-names>C</given-names></name><name name-style="western"><surname>Yu</surname><given-names>XL</given-names></name><name name-style="western"><surname>Zhou</surname><given-names>JJ</given-names></name><name name-style="western"><surname>Liu</surname><given-names>KM</given-names></name><name name-style="western"><surname>Shu</surname><given-names>JP</given-names></name><name name-style="western"><surname>Zhou</surname><given-names>XL</given-names></name><name name-style="western"><surname>Xiao</surname><given-names>Y</given-names></name></person-group> (<year>2019</year>) <article-title>A new tuberous species of <tp:taxon-name><tp:taxon-name-part taxon-name-part-type="genus">Begonia</tp:taxon-name-part><tp:taxon-name-part taxon-name-part-type="infraspecific-rank">sect.</tp:taxon-name-part><tp:taxon-name-part taxon-name-part-type="section">Diploclinium</tp:taxon-name-part></tp:taxon-name> endemic to Danxia landforms in central China.</article-title><source>Phytotaxa</source><volume>407</volume>(<issue>1</issue>): <fpage>101</fpage>–<lpage>110</lpage>. <ext-link xlink:href="10.11646/phytotaxa.407.1.12" ext-link-type="doi" xlink:type="simple">https://doi.org/10.11646/phytotaxa.407.1.12</ext-link></mixed-citation></ref><ref id="B25"><mixed-citation xmlns:xlink="http://www.w3.org/1999/xlink" xlink:type="simple"><person-group><name name-style="western"><surname>Zheng</surname><given-names>XR</given-names></name><name name-style="western"><surname>Tong</surname><given-names>YH</given-names></name><name name-style="western"><surname>Ni</surname><given-names>JB</given-names></name><name name-style="western"><surname>Chen</surname><given-names>ZX</given-names></name><name name-style="western"><surname>Xia</surname><given-names>NH</given-names></name></person-group> (<year>2019</year>) <article-title><italic><tp:taxon-name><tp:taxon-name-part taxon-name-part-type="genus">Phyllostachys</tp:taxon-name-part><tp:taxon-name-part taxon-name-part-type="species">danxiashanensis</tp:taxon-name-part></tp:taxon-name></italic> (<tp:taxon-name><tp:taxon-name-part taxon-name-part-type="family">Poaceae</tp:taxon-name-part></tp:taxon-name>: <tp:taxon-name><tp:taxon-name-part taxon-name-part-type="subfamily">Bambusoideae</tp:taxon-name-part></tp:taxon-name>), a new species from south China.</article-title><source>Phytotaxa</source><volume>388</volume>(<issue>2</issue>): <fpage>201</fpage>–<lpage>206</lpage>. <ext-link xlink:href="10.11646/phytotaxa.388.2.7" ext-link-type="doi" xlink:type="simple">https://doi.org/10.11646/phytotaxa.388.2.7</ext-link></mixed-citation></ref><ref id="B26"><mixed-citation xmlns:xlink="http://www.w3.org/1999/xlink" xlink:type="simple"><person-group><name name-style="western"><surname>Zhou</surname><given-names>JJ</given-names></name><name name-style="western"><surname>Huang</surname><given-names>ZP</given-names></name><name name-style="western"><surname>Li</surname><given-names>JH</given-names></name><name name-style="western"><surname>Hodges</surname><given-names>S</given-names></name><name name-style="western"><surname>Deng</surname><given-names>WS</given-names></name><name name-style="western"><surname>Wu</surname><given-names>L</given-names></name><name name-style="western"><surname>Zhang</surname><given-names>Q</given-names></name></person-group> (<year>2019</year>) <article-title><italic><tp:taxon-name><tp:taxon-name-part taxon-name-part-type="genus">Semiaquilegia</tp:taxon-name-part><tp:taxon-name-part taxon-name-part-type="species">danxiashanensis</tp:taxon-name-part></tp:taxon-name></italic> (<tp:taxon-name><tp:taxon-name-part taxon-name-part-type="family">Ranunculaceae</tp:taxon-name-part></tp:taxon-name>), a new species from Danxia Shan in Guangdong, southern China.</article-title><source>Phytotaxa</source><volume>405</volume>(<issue>1</issue>): <fpage>1</fpage>–<lpage>14</lpage>. <ext-link xlink:href="10.11646/phytotaxa.405.1.1" ext-link-type="doi" xlink:type="simple">https://doi.org/10.11646/phytotaxa.405.1.1</ext-link></mixed-citation></ref><ref id="B24"><mixed-citation xmlns:xlink="http://www.w3.org/1999/xlink" xlink:type="simple"><person-group><name name-style="western"><surname>Zhao</surname><given-names>WY</given-names></name><name name-style="western"><surname>Jiang</surname><given-names>KW</given-names></name><name name-style="western"><surname>Chen</surname><given-names>ZX</given-names></name><name name-style="western"><surname>Tian</surname><given-names>B</given-names></name><name name-style="western"><surname>Fan</surname><given-names>Q</given-names></name></person-group> (<year>2021</year>) <article-title><italic><tp:taxon-name><tp:taxon-name-part taxon-name-part-type="genus">Lespedeza</tp:taxon-name-part><tp:taxon-name-part taxon-name-part-type="species">danxiaensis</tp:taxon-name-part></tp:taxon-name></italic> (<tp:taxon-name><tp:taxon-name-part taxon-name-part-type="family">Fabaceae</tp:taxon-name-part></tp:taxon-name>), a new species from Guangdong, China, based on molecular and morphological data.</article-title><source>PhytoKeys</source><volume>185</volume>: <fpage>43</fpage>–<lpage>53</lpage>. <ext-link xlink:href="10.3897/phytokeys.185.72788" ext-link-type="doi" xlink:type="simple">https://doi.org/10.3897/phytokeys.185.72788</ext-link></mixed-citation></ref><ref id="B20"><mixed-citation xmlns:xlink="http://www.w3.org/1999/xlink" xlink:type="simple"><person-group><name name-style="western"><surname>Xu</surname><given-names>KW</given-names></name><name name-style="western"><surname>Lin</surname><given-names>CX</given-names></name><name name-style="western"><surname>Guo</surname><given-names>JQ</given-names></name><name name-style="western"><surname>Zhou</surname><given-names>XX</given-names></name><name name-style="western"><surname>Liao</surname><given-names>WB</given-names></name><name name-style="western"><surname>Mao</surname><given-names>LF</given-names></name></person-group> (<year>2022</year>) <article-title><italic><tp:taxon-name><tp:taxon-name-part taxon-name-part-type="genus">Asplenium</tp:taxon-name-part><tp:taxon-name-part taxon-name-part-type="species">danxiaense</tp:taxon-name-part></tp:taxon-name></italic> sp. nov. (<tp:taxon-name><tp:taxon-name-part taxon-name-part-type="family">Aspleniaceae</tp:taxon-name-part></tp:taxon-name>, <tp:taxon-name><tp:taxon-name-part taxon-name-part-type="suborder">Aspleniineae</tp:taxon-name-part></tp:taxon-name>), a new tetraploid fern species from Guangdong, China, based on morphological and molecular data.</article-title><source>European Journal of Taxonomy</source><volume>798</volume>: <fpage>162</fpage>–<lpage>173</lpage>. <ext-link xlink:href="10.5852/ejt.2022.798.1679" ext-link-type="doi" xlink:type="simple">https://doi.org/10.5852/ejt.2022.798.1679</ext-link></mixed-citation></ref></ref-list></tp:taxon-treatment>
